# Supplementary material for: Ultrasound therapy with optimal intensity facilitates peripheral nerve regeneration in rats through suppression of pro-inflammatory and nerve growth inhibitor gene expression
Source: PLoS One. 2020 Jun 17;15(6):e0234691. doi: 10.1371/journal.pone.0234691 (PMC7299378; doi:10.1371/journal.pone.0234691)
Supplement: S1 Dataset — (XLSX) [file pone.0234691.s002.xlsx]

## Sheet: Dataset of SFI & histology
Dataset of SFI and histology for supporting information
No.	Group	SFI	Myelinated fiber density (fibers/mm2)	Myelinated fiber area (um2)	Axon area (um2)	Myelin area (um2)
1	0mW/cm2	-23.0169	7033.33	13.7233	7.70593	6.01736
2	0mW/cm2	-36.0568	5166.67	13.8316	7.11796	6.71363
3	0mW/cm2	-50.822	5755.56	11.4359	6.28703	5.14887
4	0mW/cm2	-53.6303	6033.33	11.0933	6.44435	4.64896
5	0mW/cm2	-46.557	5822.22	8.84728	5.28233	3.56495
6	0mW/cm2	-22.2589	7500	12.0239	6.87528	5.14863
7	0mW/cm2	-37.8697	6766.67	15.1846	9.28987	5.89473
8	0mW/cm2	-48.982	6888.89	10.242	6.21286	4.02916
9	0mW/cm2	-46.1622	6177.78	9.24954	5.73423	3.5153
1	30mW/cm2	-22.0698	6477.78	13.9505	7.31794	6.63256
2	30mW/cm2	-33.9779	4500	11.1782	5.98411	5.19412
3	30mW/cm2	-52.1156	4733.33	10.467	5.42419	5.04276
4	30mW/cm2	-28.3148	5822.22	12.6234	6.84542	5.77797
5	30mW/cm2	-41.5402	5455.56	13.7619	6.74227	7.0196
6	30mW/cm2	-36.9279	7955.56	11.6491	6.03182	5.61728
7	30mW/cm2	-26.5323	6300	11.7259	6.01157	5.71431
8	30mW/cm2	-39.2041	6444.44	12.4347	6.37963	6.05508
9	30mW/cm2	-43.3431	6011.11	9.32438	5.234	4.09038
1	140mW/cm2	-38.3408	10255.6	14.4616	6.94432	7.51723
2	140mW/cm2	-50.8987	8177.78	16.684	9.15222	7.53176
3	140mW/cm2	-32.0866	7766.67	15.3383	8.95186	6.3864
4	140mW/cm2	-46.0327	7622.22	13.896	7.34159	6.55441
5	140mW/cm2	-44.4669	8677.78	14.9072	7.96514	6.94206
6	140mW/cm2	-41.9756	6755.56	15.0606	8.01029	7.05033
7	140mW/cm2	-27.2683	6000	15.7302	8.51885	7.21137
8	140mW/cm2	-32.5811	8800	16.4689	8.70109	7.76778
9	140mW/cm2	-29.8604	8277.78	12.1344	7.14913	4.98528
1	250mW/cm2	-32.3817	7600	11.3878	5.49269	5.89512
2	250mW/cm2	-47.3695	5955.56	13.4345	7.54024	5.89427
3	250mW/cm2	-28.9976	7166.67	14.4364	8.22015	6.21627
4	250mW/cm2	-43.518	8911.11	12.3309	6.61896	5.71196
5	250mW/cm2	-25.8034	10922.2	19.1019	10.1866	8.91536
6	250mW/cm2	-54.8445	8044.44	14.3079	6.89829	7.4096
7	250mW/cm2	-69.0999	6377.78	18.8943	9.93736	8.95694
8	250mW/cm2	-52.4116	7822.22	15.4758	8.363	7.11282
9	250mW/cm2	-46.4695	5433.33	13.6913	7.83364	5.85767

## Sheet: Dataset of gene expressions
	Dataset of relative gene expression for supporting information
	Group	Gene	Relative gene expression
	Sham	TNF	1.89276
	Sham	TNF	3.10431
	Sham	TNF	1.98027
	Sham	TNF	1.95366
	Sham	TNF	1.65843
	US	TNF	1.68106
	US	TNF	0.933148
	US	TNF	1.74248
	US	TNF	1.50137
	US	TNF	0.896787
	Sham	IL-6	7.39881
	Sham	IL-6	9.04983
	Sham	IL-6	9.96216
	Sham	IL-6	7.50537
	Sham	IL-6	7.10104
	US	IL-6	9.00973
	US	IL-6	5.4775
	US	IL-6	5.23542
	US	IL-6	4.09511
	US	IL-6	4.4378
	Sham	SEMA3A	0.946842
	Sham	SEMA3A	0.977063
	Sham	SEMA3A	1.61911
	Sham	SEMA3A	1.58951
	Sham	SEMA3A	1.19383
	US	SEMA3A	0.975782
	US	SEMA3A	0.706896
	US	SEMA3A	1.00522
	US	SEMA3A	0.591351
	US	SEMA3A	0.95278
	Sham	GSK3beta	1.78778
	Sham	GSK3beta	1.74647
	Sham	GSK3beta	1.95841
	Sham	GSK3beta	1.42768
	Sham	GSK3beta	1.47555
	US	GSK3beta	1.57626
	US	GSK3beta	1.39891
	US	GSK3beta	1.49635
	US	GSK3beta	1.2172
	US	GSK3beta	1.0777
	Sham	NGF	3.35401
	Sham	NGF	3.57131
	Sham	NGF	4.33945
	Sham	NGF	3.16418
	Sham	NGF	3.43519
	US	NGF	4.56939
	US	NGF	3.57696
	US	NGF	2.72515
	US	NGF	2.58628
	US	NGF	2.03849
	Sham	NT3	0.108609
	Sham	NT3	0.157365
	Sham	NT3	0.110701
	Sham	NT3	0.14686
	Sham	NT3	0.104588
	US	NT3	0.116763
	US	NT3	0.086217
	US	NT3	0.106432
	US	NT3	0.0642581
	US	NT3	0.0444171
